# Supplementary material for: An Antibiotic-Loaded Silicone–Hydrogel Interpenetrating Polymer Network for the Prevention of Surgical Site Infections
Source: Gels. 2023 Oct 19;9(10):826. doi: 10.3390/gels9100826 (PMC10606314; doi:10.3390/gels9100826)
Supplement: Supplementary file 1 [file gels-09-00826-s001.zip]

Archive with 1 entries (1 files):
- gels-2645161-supplementary.pdf
